# Supplementary material for: Type 2 Diabetes Promotes the Microglial Pyroptosis by Activating NLRP3 Inflammasome to Impede Remyelination After Spinal Cord Injury
Source: Research (Wash D C). 2026 Apr 14;9:1237. doi: 10.34133/research.1237 (PMC13077133; doi:10.34133/research.1237)
Supplement: Supplementary 1 — Figs. S1 to S3 [file research.1237.f1.zip]

Archive with 4 entries (4 files):
- Supplementary Figure 1.tif
- Supplementary Figure 2.tif
- Supplementary Figure 3.tif
- Supplementary figures.docx
